# Supplementary material for: The Regulatory Microenvironment in Feathers of Chickens Infected with Very Virulent Marek’s Disease Virus
Source: Viruses. 2022 Jan 9;14(1):112. doi: 10.3390/v14010112 (PMC8781056; doi:10.3390/v14010112)
Supplement: Supplementary file 1 [file viruses-14-00112-s001.zip]

Archive with 1 entries (1 files):
- viruses-1527323-supplementary.pdf
